# Supplementary material for: The petrosal and bony labyrinth of extinct horses (Perissodactyla, Equidae) and their implications for perissodactyl evolution
Source: PeerJ. 2026 Jan 5;14:e20484. doi: 10.7717/peerj.20484 (PMC12782039; doi:10.7717/peerj.20484)
Supplement: Supplemental Information 1 [file peerj-14-20484-s001.nex]

#NEXUS
[written Tue Sep 16 11:18:19 CEST 2025 by Mesquite  version 3.61 (build 927) at LAPTOP-52QPPEIL/192.168.118.7]

BEGIN TAXA;
	TITLE taxa;
	DIMENSIONS NTAX=10;
	TAXLABELS
		Hyopsodus Tapirus_terrestris Equus_caballus Anchitherium_aurelianense_NMB.San.15063 Hipparion_concudense_NMB.Ccd.3 Hipparion_depereti_NMB.A.Mo.655 Equus_stenonis_NMB.V.A.2753 Equus_przewalskii Equus_senezensis_NMB.Se.554 Equus_senezensis_NMB.Se.141 
	;

END;


BEGIN CHARACTERS;
	TITLE  Character_Matrix;
	DIMENSIONS  NCHAR=50;
	FORMAT DATATYPE = STANDARD RESPECTCASE GAP = - MISSING = ? SYMBOLS = "  0 1";
	CHARSTATELABELS 
		1 Texture_of_area_around_internal_acoustic_meatus /  rough smooth,
		2 Subarcuate_fossa__ /  present absent,
		3 Subarcuate_fossa_depth /  deep shallow,
		4 Petromastoid_canal_in_subarcuate_fossa /  absent present,
		5 Hiatus_Fallopii_distinct_anterior_hole /  present absent,
		6 'Hiatus Fallopii size, if foramen is position anteriorly' /  small large,
		7 Prefacial_commissure_fossa_of_the_petrosal /  'absent (convex, flat or a bump)' 'present (concave)',
		8 Shape_of_tegmen_tympani /  flat pronounced_convexity,
		9 Inflation_of_the_tegmen_tympani /  absent present,
		10 Degree_of_inflation_of_the_tegmen_tympani /  'hyperinflation (transverse width > or = width of promontorium)' 'moderate (1/2-1/4 width of promontorium)',
		11 Anterior_process_of_the_tegmen_tympani /  absent present,
		12 Size_of_anterior_process_of_the_tegmen_tympani /  small 'large, projects anterior to promontorium',
		13 'Apex of anterior process of tegmen tympani - shape' /  pointed blunt,
		14 Vascular_groove_on_the_lateral_surface_of_the_tegmen_tympani /  present absent,
		15 Distinct_fossa_for_the_head_of_the_malleus_on_petrosal /  absent present,
		16 Ventrolateral_tuberosity_of_petrosal /  absent present,
		17 Shape_of_ventrolateral_tuberosity_of_petrosal /  'bump/knob' spike,
		18 Fossa_for_tensor_tympani_muscle_round_or_oval_depression /  present absent,
		19 'Fossa for tensor tympani (if round or oval) extends into an excavated portion of the tegmen tympani' /  absent present,
		20 Transpromontorial_sulcus_ /  present absent,
		21 Double_transpromontorial_sulci /  absent present,
		22 Sulcus_for_stapedial_artery_on_promontorium /  present absent,
		23 Pars_cochlearis_protrudes_ventromedially /  absent present,
		24 Mastoid_region_size_relative_to_promontorium /  'small (~ 50%)' 'large (~100% or more)',
		25 Shape_of_bone_of_mastoid_region_of_the_petrosal /  'square, robust knob' wedge 'convex dorsally, flat/irregular ventrally',
		26 Epitympanic_wing /  absent present,
		27 Posteromedial_flange_of_promontorium /  absent present,
		28 Shape_of_promontorium /  'hemi-ellipsoid' 'hemi-spherical' 'almond-shaped',
		29 Caudal_tympanic_process_shape /  'mediolaterally narrow, bar of bone medial to stapedial muscle fossa' 'mediolaterally broad, sometimes with irregular projections or knobs',
		30 Mastoid_plate /  absent present,
		31 Basicapsular_groove_on_pars_cochlearis_of_the_petrosal /  present absent,
		32 Position_of_basicapsular_groove_ /  ventral dorsal,
		33 'Secondary facial foramen position (relative to fenestra cochleae and fenestra vestibuli)' /  Anterior Posterior,
		34 'Stapes: presence of stapedial foramen' /  present absent,
		35 'Stapes: width of crura relative to size of foramen' /  narrower_than_stapedial_foramen_width Wider_than_stapedial_foramen_width,
		36 Posterior_Entry_of_Lateral_Semicircular_Canal /  Secondary_Common_Crus Posterior_Ampulla Vestibule,
		37 Largest_Semicircular_Arc_Radius_of_Curvatue /  Anterior_Semicircular_Canal Lateral_Semicircular_Canal Posterior_Semicircular_Canal,
		38 Position_of_the_Lateral_Semicircular_Canal_with_respect_to_Posterior_Semicircular_Canal /  Low High,
		39 Shape_of_Cochlear_Spiral /  Low High,
		40 Coiling_of_the_Cochlea /  '1-2 Turns' '2-3 Turns' '3+ Turns',
		41 Percent_Volume_of_the_Cochlea /  ?50% '51-75%' '>75%',
		42 Caudal_Tympanic_Process_Extension /  'short (not exceeding the posterior process of the crista parotica)' 'long (exceeds the posterior process of the crista parotica)',
		43 Caudal_Typmpanic_Process_Position /  Ventral_to_fenestra_cochleae Dorsal_to_fenestra_cochleae,
		44 Hiatus_Fallopii /  'Terminally (anterior edge of the petrosal)' 'Ventral Side (tympanic)',
		45 Promontorial_Surface /  Smooth Not_Smooth,
		46 Subarcuate_Fossa_Size /  small Wide,
		47 Epitympanic_Recess /  Large Small,
		48 Secondary_Facial_Foramen /  lateral_to_fenestra_vestibuli anterior_to_fenestra_vestibuli,
		49 Cochlear_Aqueduct_Position /  In_ventromedial_face In_ventral_face,
		50 Cochlear_Aqueduct_Slit /  present absent ; 
	MATRIX
	Hyopsodus                                100000001110110??00001000100000?0????????010001101
	Tapirus_terrestris                       1010000011101100-011-1011110100100010001?000001100
	Equus_caballus                           10100000111101010011-11111101001000101011100011110
	Anchitherium_aurelianense_NMB.San.15063  101000000-0--1?1?001-10111101?000????????000001?10
	Hipparion_concudense_NMB.Ccd.3           10100000110--1010001-11111101?0100010101?100011110
	Hipparion_depereti_NMB.A.Mo.655          10100000110--1010011-11111101?01???10101?100011110
	Equus_stenonis_NMB.V.A.2753              10100000111001010011-11111101?01?0010111?100011?10
	Equus_przewalskii                        10100000111101010011-111111010??0??1?1???100011110
	Equus_senezensis_NMB.Se.554              10100000111101010011-11111101?0100010111?100011110
	Equus_senezensis_NMB.Se.141              10100000111101010011-11111101?010??10101?100011110

;

END;
BEGIN ASSUMPTIONS;
	TYPESET * UNTITLED   =  unord:  1- 50;

END;

BEGIN MESQUITECHARMODELS;
	ProbModelSet * UNTITLED   =  'Mk1 (est.)':  1- 50;
END;

BEGIN TREES;
	Title 'Trees from "matrix(1).tre"';
	ID 01994e0b54911;
	LINK Taxa = taxa;
	TRANSLATE
[0] 		1 Hyopsodus,
[1] 		2 Tapirus_terrestris,
[2] 		3 Equus_caballus,
[3] 		4 Anchitherium_aurelianense_NMB.San.15063,
[4] 		5 Hipparion_concudense_NMB.Ccd.3,
[5] 		6 Hipparion_depereti_NMB.A.Mo.655,
[6] 		7 Equus_stenonis_NMB.V.A.2753,
[7] 		8 Equus_przewalskii,
[8] 		9 Equus_senezensis_NMB.Se.554,
[9] 		10 Equus_senezensis_NMB.Se.141;
	TREE 'PAUP_1' = (1:7,(2:1,((((3:0.0,(7:1,9:0.0):1,8:0.0,10:0.0):1,6:0.0):1,5:0.0):3,4:2):6):0.0):0.0;
	TREE 'PAUP_2' = (1:7,(2:1,((((3:0.0,(7:1,8:0.0,9:0.0):1,10:0.0):1,6:0.0):1,5:0.0):3,4:2):6):0.0):0.0;
	TREE 'PAUP_3' = (1:7,(2:1,(((((3:0.0,10:0.0):0.0,(7:1,(8:0.0,9:0.0):0.0):1):1,6:0.0):1,5:0.0):3,4:2):6):0.0):0.0;
	TREE 'PAUP_4' = (1:7,(2:1,((((3:0.0,((7:1,9:0.0):0.0,8:0.0):1,10:0.0):1,6:0.0):1,5:0.0):3,4:2):6):0.0):0.0;
	TREE 'PAUP_5' = (1:7,(2:1,(((((3:0.0,8:0.0,10:0.0):0.0,(7:1,9:0.0):1):1,6:0.0):1,5:0.0):3,4:2):6):0.0):0.0;
	TREE 'PAUP_6' = (1:7,(2:1,(((((3:0.0,8:0.0,9:1,10:0.0):1,7:1):1,6:0.0):1,5:0.0):3,4:2):5):0.0):0.0;
	TREE 'PAUP_7' = (1:7,(2:1,((((((3:0.0,8:0.0,10:0.0):1,9:0.0):1,7:0.0):2,6:0.0):1,5:0.0):3,4:2):5):0.0):0.0;
	TREE 'PAUP_8' = (1:7,(2:1,(((((((3:0.0,10:0.0):0.0,8:0.0):1,9:0.0):1,7:0.0):2,6:0.0):1,5:0.0):3,4:2):5):0.0):0.0;
	TREE 'PAUP_9' = (1:7,(2:1,(((((3:0.0,(8:0.0,9:0.0):1,10:0.0):1,7:1):1,6:0.0):1,5:0.0):3,4:2):5):0.0):0.0;
	TREE 'PAUP_10' = (1:7,(2:1,((((((3:0.0,10:0.0):1,(8:0.0,9:0.0):0.0):1,7:0.0):2,6:0.0):1,5:0.0):3,4:2):5):0.0):0.0;
	TREE 'PAUP_11' = (1:7,(2:1,((((((3:0.0,10:0.0):1,8:0.0,9:0.0):1,7:0.0):2,6:0.0):1,5:0.0):3,4:2):5):0.0):0.0;

END;


Begin MESQUITE;
		MESQUITESCRIPTVERSION 2;
		TITLE AUTO;
		tell ProjectCoordinator;
		timeSaved 1758014299480;
		getEmployee #mesquite.minimal.ManageTaxa.ManageTaxa;
		tell It;
			setID 0 7752128649643291418;
		endTell;
		getEmployee #mesquite.charMatrices.ManageCharacters.ManageCharacters;
		tell It;
			setID 0 7008424866247100619;
			mqVersion 361;
			checksumv 0 3 2443438168 null  getNumChars 50 numChars 50 getNumTaxa 10 numTaxa 10   short true   bits 3   states 3   sumSquaresStatesOnly 1097.0 sumSquares 1097.0 longCompressibleToShort false usingShortMatrix true   NumFiles 1 NumMatrices 1;
			mqVersion;
		endTell;
		getWindow;
		tell It;
			suppress;
			setResourcesState false false 186;
			setPopoutState 300;
			setExplanationSize 0;
			setAnnotationSize 0;
			setFontIncAnnot 0;
			setFontIncExp 0;
			setSize 1920 973;
			setLocation -8 0;
			setFont SanSerif;
			setFontSize 10;
			getToolPalette;
			tell It;
			endTell;
			desuppress;
		endTell;
		getEmployee  #mesquite.minimal.ManageTaxa.ManageTaxa;
		tell It;
			showTaxa #7752128649643291418 #mesquite.lists.TaxonList.TaxonList;
			tell It;
				setTaxa #7752128649643291418;
				getWindow;
				tell It;
					useTargetValue off;
					setTargetValue ;
					newAssistant  #mesquite.lists.TaxonListCurrPartition.TaxonListCurrPartition;
					setExplanationSize 30;
					setAnnotationSize 20;
					setFontIncAnnot 0;
					setFontIncExp 0;
					setSize 1734 901;
					setLocation -8 0;
					setFont SanSerif;
					setFontSize 10;
					getToolPalette;
					tell It;
					endTell;
				endTell;
				showWindow;
				getEmployee #mesquite.lists.ColorTaxon.ColorTaxon;
				tell It;
					setColor Red;
					removeColor off;
				endTell;
				getEmployee #mesquite.lists.TaxonListAnnotPanel.TaxonListAnnotPanel;
				tell It;
					togglePanel off;
				endTell;
			endTell;
		endTell;
		getEmployee  #mesquite.trees.BasicTreeWindowCoord.BasicTreeWindowCoord;
		tell It;
			makeTreeWindow #7752128649643291418  #mesquite.trees.BasicTreeWindowMaker.BasicTreeWindowMaker;
			tell It;
				suppressEPCResponse;
				setTreeSource  #mesquite.trees.StoredTrees.StoredTrees;
				tell It;
					setTreeBlock 1;
					setTreeBlockID 01994e0b54911;
					toggleUseWeights off;
				endTell;
				setAssignedID 966.1757950999929.8103672449824613824;
				getTreeWindow;
				tell It;
					setExplanationSize 30;
					setAnnotationSize 20;
					setFontIncAnnot 0;
					setFontIncExp 0;
					setSize 1734 901;
					setLocation -8 0;
					setFont SanSerif;
					setFontSize 10;
					getToolPalette;
					tell It;
						setTool mesquite.trees.BasicTreeWindowMaker.BasicTreeWindow.arrow;
					endTell;
					getTreeDrawCoordinator #mesquite.trees.BasicTreeDrawCoordinator.BasicTreeDrawCoordinator;
				tell It;
					suppress;
					setTreeDrawer  #mesquite.trees.SquareLineTree.SquareLineTree;
					tell It;
						setNodeLocs #mesquite.trees.NodeLocsStandard.NodeLocsStandard;
						tell It;
							branchLengthsToggle off;
							toggleScale on;
							toggleBroadScale off;
							toggleCenter on;
							toggleEven on;
							setFixedTaxonDistance 0;
						endTell;
						setEdgeWidth 4;
						showEdgeLines on;
						orientRight;
					endTell;
					setBackground White;
					setBranchColor Black;
					showNodeNumbers off;
					showBranchColors on;
					labelBranchLengths off;
					centerBrLenLabels on;
					showBrLensUnspecified on;
					showBrLenLabelsOnTerminals on;
					setBrLenLabelColor 0 0 255;
					setNumBrLenDecimals 6;
					setSelectedTaxonHighlightMode 1;
					desuppress;
					getEmployee #mesquite.trees.BasicDrawTaxonNames.BasicDrawTaxonNames;
					tell It;
						setColor Black;
						setTaxonNameStyler  #mesquite.trees.NoColorForTaxon.NoColorForTaxon;
						toggleShadePartition off;
						toggleShowFootnotes on;
						toggleNodeLabels on;
						toggleCenterNodeNames off;
						toggleShowNames on;
						namesAngle ?;
					endTell;
				endTell;
					setTreeNumber 1;
					setDrawingSizeMode 0;
					toggleLegendFloat on;
					scale 0;
					toggleTextOnTree off;
					togglePrintName off;
					showWindow;
				endTell;
				desuppressEPCResponse;
				getEmployee #mesquite.trees.ColorBranches.ColorBranches;
				tell It;
					setColor Red;
					removeColor off;
				endTell;
				getEmployee #mesquite.ornamental.BranchNotes.BranchNotes;
				tell It;
					setAlwaysOn off;
				endTell;
				getEmployee #mesquite.ornamental.ColorTreeByPartition.ColorTreeByPartition;
				tell It;
					colorByPartition off;
				endTell;
				getEmployee #mesquite.ornamental.DrawTreeAssocDoubles.DrawTreeAssocDoubles;
				tell It;
					setOn on;
					toggleShow consensusFrequency;
					toggleShow posteriorProbability;
					toggleShow bootstrapFrequency;
					toggleShow consensusFrequency;
					toggleShow posteriorProbability;
					toggleShow bootstrapFrequency;
					setDigits 4;
					setThreshold ?;
					writeAsPercentage off;
					toggleCentred off;
					toggleHorizontal on;
					toggleWhiteEdges on;
					toggleShowOnTerminals on;
					setFontSize 10;
					setOffset 0  0;
				endTell;
				getEmployee #mesquite.ornamental.DrawTreeAssocStrings.DrawTreeAssocStrings;
				tell It;
					setOn on;
					toggleCentred on;
					toggleHorizontal on;
					setFontSize 10;
					setOffset 0  0;
					toggleShowOnTerminals on;
				endTell;
				getEmployee #mesquite.trees.TreeInfoValues.TreeInfoValues;
				tell It;
					panelOpen false;
				endTell;
			endTell;
		endTell;
		getEmployee  #mesquite.charMatrices.BasicDataWindowCoord.BasicDataWindowCoord;
		tell It;
			showDataWindow #7008424866247100619 #mesquite.charMatrices.BasicDataWindowMaker.BasicDataWindowMaker;
			tell It;
				getWindow;
				tell It;
					getTable;
					tell It;
						rowNamesWidth 244;
					endTell;
					setExplanationSize 30;
					setAnnotationSize 20;
					setFontIncAnnot 0;
					setFontIncExp 0;
					setSize 1734 901;
					setLocation -8 0;
					setFont SanSerif;
					setFontSize 10;
					getToolPalette;
					tell It;
						setTool mesquite.charMatrices.BasicDataWindowMaker.BasicDataWindow.arrow;
					endTell;
					setActive;
					setTool mesquite.charMatrices.BasicDataWindowMaker.BasicDataWindow.arrow;
					colorCells  #mesquite.charMatrices.NoColor.NoColor;
					colorRowNames  #mesquite.charMatrices.TaxonGroupColor.TaxonGroupColor;
					colorColumnNames  #mesquite.charMatrices.CharGroupColor.CharGroupColor;
					colorText  #mesquite.charMatrices.NoColor.NoColor;
					setBackground White;
					toggleShowNames on;
					toggleShowTaxonNames on;
					toggleTight off;
					toggleThinRows off;
					toggleShowChanges on;
					toggleSeparateLines off;
					toggleShowStates on;
					toggleReduceCellBorders off;
					toggleAutoWCharNames on;
					toggleAutoTaxonNames off;
					toggleShowDefaultCharNames off;
					toggleConstrainCW on;
					toggleBirdsEye off;
					toggleShowPaleGrid off;
					toggleShowPaleCellColors off;
					toggleShowPaleExcluded off;
					togglePaleInapplicable on;
					togglePaleMissing off;
					toggleShowBoldCellText off;
					toggleAllowAutosize on;
					toggleColorsPanel off;
					toggleDiagonal on;
					setDiagonalHeight 156;
					toggleLinkedScrolling on;
					toggleScrollLinkedTables off;
				endTell;
				showWindow;
				getWindow;
				tell It;
					forceAutosize;
				endTell;
				getEmployee #mesquite.charMatrices.AlterData.AlterData;
				tell It;
					toggleBySubmenus off;
				endTell;
				getEmployee #mesquite.charMatrices.ColorByState.ColorByState;
				tell It;
					setStateLimit 9;
					toggleUniformMaximum on;
				endTell;
				getEmployee #mesquite.charMatrices.ColorCells.ColorCells;
				tell It;
					setColor Red;
					removeColor off;
				endTell;
				getEmployee #mesquite.categ.StateNamesEditor.StateNamesEditor;
				tell It;
					makeWindow;
					tell It;
						setExplanationSize 30;
						setAnnotationSize 20;
						setFontIncAnnot 0;
						setFontIncExp 0;
						setSize 1734 901;
						setLocation -8 0;
						setFont SanSerif;
						setFontSize 10;
						getToolPalette;
						tell It;
							setTool mesquite.categ.StateNamesEditor.StateNamesWindow.arrow;
						endTell;
						rowsAreCharacters on;
						toggleConstrainChar on;
						toggleConstrainCharNum 3;
						togglePanel off;
						toggleSummaryPanel off;
					endTell;
					showWindow;
				endTell;
				getEmployee #mesquite.categ.StateNamesStrip.StateNamesStrip;
				tell It;
					showStrip off;
				endTell;
				getEmployee #mesquite.charMatrices.AnnotPanel.AnnotPanel;
				tell It;
					togglePanel off;
				endTell;
				getEmployee #mesquite.charMatrices.CharReferenceStrip.CharReferenceStrip;
				tell It;
					showStrip off;
				endTell;
				getEmployee #mesquite.charMatrices.QuickKeySelector.QuickKeySelector;
				tell It;
					autotabOff;
				endTell;
				getEmployee #mesquite.charMatrices.SelSummaryStrip.SelSummaryStrip;
				tell It;
					showStrip off;
				endTell;
				getEmployee #mesquite.categ.SmallStateNamesEditor.SmallStateNamesEditor;
				tell It;
					panelOpen true;
				endTell;
			endTell;
		endTell;
		getEmployee  #mesquite.charMatrices.ManageCharacters.ManageCharacters;
		tell It;
			showCharacters #7008424866247100619 #mesquite.lists.CharacterList.CharacterList;
			tell It;
				setData 0;
				getWindow;
				tell It;
					useTargetValue off;
					setTargetValue ;
					newAssistant  #mesquite.lists.DefaultCharOrder.DefaultCharOrder;
					newAssistant  #mesquite.lists.CharListInclusion.CharListInclusion;
					newAssistant  #mesquite.lists.CharListPartition.CharListPartition;
					newAssistant  #mesquite.parsimony.CharListParsModels.CharListParsModels;
					setExplanationSize 30;
					setAnnotationSize 20;
					setFontIncAnnot 0;
					setFontIncExp 0;
					setSize 1734 901;
					setLocation -8 0;
					setFont SanSerif;
					setFontSize 10;
					getToolPalette;
					tell It;
					endTell;
				endTell;
				showWindow;
				getEmployee #mesquite.lists.CharListAnnotPanel.CharListAnnotPanel;
				tell It;
					togglePanel off;
				endTell;
			endTell;
		endTell;
		endTell;
end;
